# Supplementary material for: PCDH19-related epilepsy in mosaic males: The phenotypic implication of genotype and variant allele frequency
Source: Front Neurol. 2022 Nov 3;13:1041509. doi: 10.3389/fneur.2022.1041509 (PMC9669318; doi:10.3389/fneur.2022.1041509)
Supplement: Supplementary file 1 [file Table_1.XLSX]

## Sheet: Sheet1
Supplementary Table 1. The genotypes and phenotypes of the 20 reported male PCDH19-RE patients in publications.
Patient #	Literature source	PCDH19 variants	Sequencing methods	VAF of peripheral blood	VAF of other tissues	Age at seizure onset (mo)	Seizure types	Focal seizures with affective symptom	Cluster seizures	Fever sensitivity	Status epilepticus	Interictal EEG	Age at last follow-up	Seizure frequency at last follow-up	Treatment	DD/ID	ASD/Autistic features
12	Depienne et al.(2009)	del PCDH19	Microarrays CGH, FISH	1	47% (skin fibroblasts)	12	Fs, GTCS, myoclonic jerks	NA	Y	Y	Y	NA	7yrs	Uncontrolled seizures	VPA,CLB,STP,TPM,CZP	Moderate/severe	Y
13	Terracciano et al.(2016), Trivisano et al.(2018)	c.918C>G (p.Y306*)	NGS gene panel, real-time PCR	0.1	10% (saliva, hair)	9	Fs, FSsG	N	Y	Y	Y	Normal	6.4yrs	Several clusters per year	CBZ, VPA	Borderline	N
14	Terracciano et al.(2016), Trivisano et al.(2018), Kolc et al.(2020)	c.1352C>T (p.P451L)	NGS gene panel, real-time PCR	0.9	90% (urine)	10	Fs, FSsG	Y (fearful screaming )	Y	Y	N	Rare frontocentral spikes	7yrs	1 clustered seizures in the last 12 months	VPA, STP, CLB	Normal	N
15	Thiffault et al.(2016)	c.605C>A (p.S202* )	WES, Sanger sequencing	0.5	70% (buccal cells),100% (urine)	9	Fs, FSsG, GTCS	NA	Y	NA	N	Right frontal, left temporal sharp wave discharge	6yrs	Seizure-free for 20 mo	ZNS*,LEV*, NA	Borderline	N
16	Perez et al.(2017), Kolc et al.(2020)	c.2147+2 T>C	NGS gene panel	NA	ND	11	Fs, GTCS, AS, myoclonic jerks	NA	Y	Y	Y	Normal	10yrs	2 clustered seizures in the last 12 months	CLB,LTG, PHB*, LEV*	Severe	Y
17	de Lange et al.(2017)	c.1864G>C (p.G622R)	NGS gene panel	0.6	ND	5	CS, Fs, FSsG	Y (fearful screaming )	Y	Y	N	Normal	10yrs	One seizure cluster	LEV,OXC,CLB,TPM,VPA,LTG,CBZ	Moderate	Y
18	de Lange et al.(2017)	c.840C>G (p.Y280* )	NGS gene panel	0.22	ND	10	CS	N	Y	Y	N	Generalized epileptic discharges	13yrs	Seizure-free for 3 yrs	VPA*	Mild	Y
19	de Lange et al.(2017)	c.462C>G (p.Y154*)	NGS gene panel	0.65	ND	10	Fs, FSsG, TS	Y (fearful screaming )	Y	Y	Y	Generalized and focal slow activity	14yrs	Uncontrolled seizures	LEV*,VPA,LZP,TPM,CBZ,OXC,PHT,PHB,LTG,CLB,VGB	Moderate/severe	Y
20	de Lange et al.(2017)	c.1682C>G (p.P561R)	NGS gene panel	0.78	ND	7	Fs, GTCS, TS	N	Y	Y	N	Multiple focal discharges	2yrs	Uncontrolled seizures	OXC,VPA*,PHB*,LEV*,TPM,OXC,VPA,LSM,Diazepam	Normal	N
21	de Lange et al.(2017)	c.799G>T (p.E267*)	NGS gene panel	0.2	ND	31	Fs	Y (fearful screaming )	Y	Y	N	Focal epileptic discharges with generalization	13yrs	Uncontrolled seizures	OXC*,VPA*,CBZ*	Mild	Y
22	Tan et al.(2018)	c.1508_1509insT (p.T504Hfs*19)	NGS gene panel	NA	ND	7	TS	NA	Y	N	N	Focal epileptic discharges	2yrs 3mo	Uncontrolled seizures	VPA,PHB,OXC,TPM	ID	N
23	Romasko et al.(2018)	c.706C>T (p.P236S)	WES, SNP microarray	0.4545	ND	16	GTCS, ATS, TS, FSsG	NA	Y	Y	Y	Generalized diffuse background slowing	5yrs 6mo	3-4 mo between clusters	NA	DD	NA
24	Kolc et al.(2020)	c.2656C>T (p.R886*)	NA	NA	ND	22	NA	NA	Y	NA	N	NA	2.5yrs	One seizure cluster	NA	Normal	N
25	Kolc et al.(2020)	c.1720G>T (p.E574*)	NA	NA	ND	8	NA	NA	Y	NA	N	NA	2yrs	No seizures in the last 12 mo	NA	Normal	N
26	Kolc et al.(2020)	c.593G>C (p.R198P)	NA	NA	ND	5	NA	NA	Y	NA	N	NA	5yrs	Monthly isolated seizure and 5 clustered seizures	NA	Severe	Y
27	Kolc et al.(2020)	c.688G>C (p.D230H)	NA	NA	ND	8	NA	NA	Y	NA	N	NA	5yrs	24 clustered seizures in the last 12 months	NA	Normal	Y
28	Kolc et al.(2020)	c.1020T>A (p.N340K)	NA	NA	ND	5	NA	NA	Y	NA	N	NA	2.5yrs	20 clustered seizures in the last 12 months	NA	Moderate	Y
29	Kolc et al.(2020)	c.1548C>A (p.Y516*)	NA	NA	ND	96	NA	NA	Y	NA	N	NA	12yrs	50 clustered seizuresin the last 12 months	NA	Borderline	Y
30	Yang et al.(2020)	c.498C>G (p.Y166*)	WES	NA	ND	5	Fs, TS	Y (fearful screaming )	Y	N	N	NA	2yrs 6mo	Uncontrolled seizures	PHB*,LEV*,CZP*,VPA,TPM	DD	NA
31	Johannessen et al. (2022)	c.1068_1071delinsCA (p.E357Sfs*18)	NA	NA	ND	42	Fs, FSsG, GTCS	Y (crying )	Y	N	N	Multifocal epileptiform discharges	25yrs	Uncontrolled seizures	OXC, VPA*, CLB*, CBZ	Mild	Y
ASD, autism spectrum disorder; AS, absence seizures; ATS, atonic seizures; CBZ, carbamazepine; CLB, clobazam; CZP, clonazepam; DD, developmental delay; FISH, fluorescence in-situ hybridization; Fs, focal seizures; FSsG, focal seizure with secondary generalization; GCH, comparative genomic hybridization; GTCS, generalized tonic-clonic seizures; ID, intellectual disability; mo, months; LTG, lamotri…
Four duplicates (the same PCDH19 variants, seizure onset age, and nationality of patients) were identified and removed. We updated clinical information collected for 4 patients from previous literature and the most up-to-date clinical record was used in this study.
The seizure onset age of Patient No.20 was reported at 3-4 years old, so we decide to choose a median of 3.5 years old (42months) to be calculable.
Treatment used in the present treatment are underlined. * indicates effective treatment.
